# Supplementary material for: Assessment of Large Language Models in Colorectal Cancer Multidisciplinary Tumor Board Decision-Making: A Retrospective Single-Center Comparison of Guideline-Integrated General-Purpose vs. Domain-Specialized Models
Source: Curr Oncol. 2026 May 26;33(6):309. doi: 10.3390/curroncol33060309 (PMC13297846; doi:10.3390/curroncol33060309)
Supplement: Supplementary file 1 [file curroncol-33-00309-s001.zip]

Archive with 1 entries (1 files):
- curroncol-4191882-supplementary.pdf
